# Supplementary material for: Assessing the Effects of a Diet of BPA Analogue-Exposed Microalgae in the Clam Ruditapes philippinarum
Source: J Xenobiot. 2024 Sep 6;14(3):1221–37. doi: 10.3390/jox14030069 (PMC11417738; doi:10.3390/jox14030069)
Supplement: Supplementary file 1 [file jox-14-00069-s001.zip]

Archive with 1 entries (1 files):
- jox-3149591-supplementary.pdf
